# Supplementary material for: The Contributions of Knee Extension Strength and Hand Grip Strength to Factors Relevant to Physical Frailty: The Tanno-Sobetsu Study
Source: Geriatrics (Basel). 2024 Jan 10;9(1):9. doi: 10.3390/geriatrics9010009 (PMC10801561; doi:10.3390/geriatrics9010009)
Supplement: Supplementary file 1 [file geriatrics-09-00009-s001.zip]

Archive with 1 entries (1 files):
- geriatrics-2642833-supplementary.pdf
